# Supplementary material for: ﻿A new species of woodlouse (Isopoda, Oniscidea) from the Canarian laurel forest
Source: Zookeys. 2025 Feb 5;1225:49–63. doi: 10.3897/zookeys.1225.124521 (PMC11822372; doi:10.3897/zookeys.1225.124521)
Supplement: XML Treatment for Porcellio aguerensis [file zookeys.1225.124521-treatment1.xml]

<!DOCTYPE tp:taxon-treatment
  PUBLIC "-//TaxonX//DTD Taxonomic Treatment Publishing DTD v0 20100105//EN" "tax-treatment-NSO.dtd">
<tp:taxon-treatment xmlns:tp="http://www.plazi.org/taxpub"><tp:treatment-meta><kwd-group><label>Taxon classification</label><kwd>
                <named-content content-type="kingdom">Animalia</named-content>
              </kwd><kwd>
                <named-content content-type="order">Isopoda</named-content>
              </kwd><kwd>
                <named-content content-type="family">Porcellionidae</named-content>
              </kwd></kwd-group><mixed-citation publication-type="journal"><person-group><name><surname>Orihuela-Rivero</surname><given-names>Raúl</given-names></name><name><surname>Balibrea</surname><given-names>Carmen</given-names></name><name><surname>Noguerales</surname><given-names>Víctor</given-names></name><name><surname>López</surname><given-names>Heriberto</given-names></name><name><surname>Oromí</surname><given-names>Pedro</given-names></name></person-group><article-title>﻿A new species of woodlouse (<tp:taxon-name><tp:taxon-name-part taxon-name-part-type="order">Isopoda</tp:taxon-name-part></tp:taxon-name>, <tp:taxon-name><tp:taxon-name-part taxon-name-part-type="suborder">Oniscidea</tp:taxon-name-part></tp:taxon-name>) from the Canarian laurel forest</article-title><source>Zookeys</source><day>05</day><month>02</month><year>2025</year><volume>1225</volume><fpage>49</fpage><lpage>63</lpage><pub-id pub-id-type="doi">10.3897/zookeys.1225.124521</pub-id></mixed-citation></tp:treatment-meta><tp:nomenclature><label>﻿</label><tp:taxon-name>
              <object-id xmlns:xlink="http://www.w3.org/1999/xlink" content-type="arpha" xlink:type="simple">021F17F3-F650-5C75-B73B-E70AA8208D10</object-id>
              <tp:taxon-name-part taxon-name-part-type="genus" reg="Porcellio">Porcellio</tp:taxon-name-part>
              <tp:taxon-name-part taxon-name-part-type="species" reg="aguerensis">aguerensis</tp:taxon-name-part>
              <object-id xmlns:xlink="http://www.w3.org/1999/xlink" content-type="zoobank" xlink:type="simple">https://zoobank.org/FF7E5C1A-085B-4785-8387-187AD0D4316B</object-id>
            </tp:taxon-name><tp:taxon-authority>Orihuela-Rivero</tp:taxon-authority><tp:taxon-status xmlns:xlink="http://www.w3.org/1999/xlink" xlink:type="simple">sp. nov.</tp:taxon-status></tp:nomenclature><tp:treatment-sec sec-type="type material" id="SECID0ETNAC"><title>Type material.</title><p><bold><italic>Holotype</italic></bold>: Spain • ♂; Canary Islands, Tenerife, Zapata; <named-content xmlns:xlink="http://www.w3.org/1999/xlink" content-type="dwc:verbatimCoordinates" xlink:type="simple"><named-content content-type="geo-json" specific-use="{&#34;type&#34;:&#34;Point&#34;,&#34;coordinates&#34;:[-16.293833,28.534333]}" id="NCID0EBOAC" xlink:type="simple">28°32.06'N, 16°17.63'W</named-content></named-content>; 915 m <abbrev xmlns:xlink="http://www.w3.org/1999/xlink" xlink:title="above sea level" id="ABBRID0EGOAC" xlink:type="simple">a.s.l</abbrev>.; May 2023; Carmen Balibrea and Víctor Noguerales leg.; pitfall trap; <abbrev xmlns:xlink="http://www.w3.org/1999/xlink" content-type="institution" xlink:title="Institute of Natural Products and Agrobiology, La Laguna, Tenerife" id="ABBRID0EKOAC" xlink:type="simple">IPNA</abbrev> BC2649. <bold><italic>Paratypes</italic></bold>: Spain • 1 ♂; Canary Islands, Tenerife, Zapata; <named-content xmlns:xlink="http://www.w3.org/1999/xlink" content-type="dwc:verbatimCoordinates" xlink:type="simple"><named-content content-type="geo-json" specific-use="{&#34;type&#34;:&#34;Point&#34;,&#34;coordinates&#34;:[-16.292167,28.532167]}" id="NCID0EVOAC" xlink:type="simple">28°31.93'N, 16°17.53'W</named-content></named-content>; 930 m <abbrev xmlns:xlink="http://www.w3.org/1999/xlink" xlink:title="above sea level" id="ABBRID0E1OAC" xlink:type="simple">a.s.l</abbrev>.; May 2023; Carmen Balibrea and Víctor Noguerales leg.; pitfall trap; <named-content xmlns:xlink="http://www.w3.org/1999/xlink" content-type="dwc:institutional_code" xlink:title="Department of Animal Biology (Zoology) of the University of La Laguna" xlink:href="http://grbio.org/institution/departamento-de-zoologia-universidad-de-la-laguna" xlink:type="simple">DZUL</named-content> 36998 • 1 ♀ ovigerous; Canary Islands, Tenerife, Zapata; <named-content xmlns:xlink="http://www.w3.org/1999/xlink" content-type="dwc:verbatimCoordinates" xlink:type="simple"><named-content content-type="geo-json" specific-use="{&#34;type&#34;:&#34;Point&#34;,&#34;coordinates&#34;:[-16.285500,28.532167]}" id="NCID0EGPAC" xlink:type="simple">28°31.93'N, 16°17.13'W</named-content></named-content>; 960 m <abbrev xmlns:xlink="http://www.w3.org/1999/xlink" xlink:title="above sea level" id="ABBRID0ELPAC" xlink:type="simple">a.s.l</abbrev>.; May 2023; Carmen Bali­brea and Víctor Noguerales leg.; pitfall trap; <named-content xmlns:xlink="http://www.w3.org/1999/xlink" content-type="dwc:institutional_code" xlink:title="Department of Animal Biology (Zoology) of the University of La Laguna" xlink:href="http://grbio.org/institution/departamento-de-zoologia-universidad-de-la-laguna" xlink:type="simple">DZUL</named-content> 36999 • 1 ♂; same collection data as for preceding; BC2650 • 1 ♀ ovigerous; Canary Islands, Tenerife, Zapata; <named-content xmlns:xlink="http://www.w3.org/1999/xlink" content-type="dwc:verbatimCoordinates" xlink:type="simple"><named-content content-type="geo-json" specific-use="{&#34;type&#34;:&#34;Point&#34;,&#34;coordinates&#34;:[-16.286500,28.532167]}" id="NCID0EXPAC" xlink:type="simple">28°31.93'N, 16°17.19'W</named-content></named-content>; 955 m <abbrev xmlns:xlink="http://www.w3.org/1999/xlink" xlink:title="above sea level" id="ABBRID0E3PAC" xlink:type="simple">a.s.l</abbrev>.; May 2023; Carmen Balibrea and Víctor Noguerales leg.; pitfall trap; <abbrev xmlns:xlink="http://www.w3.org/1999/xlink" content-type="institution" xlink:title="Institute of Natural Products and Agrobiology, La Laguna, Tenerife" id="ABBRID0EBAAE" xlink:type="simple">IPNA</abbrev> BC2651 • 1 ♀; Canary Islands, Tenerife, Zapata; <named-content xmlns:xlink="http://www.w3.org/1999/xlink" content-type="dwc:verbatimCoordinates" xlink:type="simple"><named-content content-type="geo-json" specific-use="{&#34;type&#34;:&#34;Point&#34;,&#34;coordinates&#34;:[-16.292500,28.533167]}" id="NCID0EJAAE" xlink:type="simple">28°31.99'N, 16°17.55'W</named-content></named-content>; 925 m <abbrev xmlns:xlink="http://www.w3.org/1999/xlink" xlink:title="above sea level" id="ABBRID0EOAAE" xlink:type="simple">a.s.l</abbrev>.; May 2023; Carmen Balibrea and Víctor Noguerales leg.; pitfall trap; TFMCEN-2381.</p></tp:treatment-sec><tp:treatment-sec sec-type="diagnosis" id="SECID0ESAAE"><title>Diagnosis.</title><p>Teguments smooth; glandular fields associated to lateral margins located in widening of marginal groove of pereonites; d/c coordinate va­lues of noduli laterales with a peak on pereonite 4; pereonites 1–2 with posterior margins slightly sinuous; telson triangular with apex rounded; second antenna not reaching posterior margin of second pereonite; uropods with protopods posterior margin very oblique; exopods narrow. Male pereopod 7 ischium with concave ventral margin and slight distal depression on its rostral face covered with numerous setae; male pleopod 1 exopod with short posterior lobe.</p></tp:treatment-sec><tp:treatment-sec sec-type="description" id="SECID0EXAAE"><title>Description.</title><p>Maximum length: male 8.5 mm, female 9.8 mm. Body strongly convex with epimera oriented obliquely, ovoid (Fig. <xref ref-type="fig" rid="F2">2A, B</xref>); outline between pereon and pleon continuous. Colour (Fig. <xref ref-type="fig" rid="F2">2A–C</xref>) mottled brown with irregular broad dark midline reaching posterior margin of cephalon; pereonites 4–7 usually with pairs of paramedian diffuse yellow spots; pigmented epimera, presenting small depigmented area around noduli laterales and band of depigmentation at base of epimera; pereopods and pleopods pigmented; dark maxilliped; uropod exopods often reddish or brown. Cephalon, pleon and telson smooth. Dorsal surface covered with large Y-shaped scale-setae (Fig. <xref ref-type="fig" rid="F3">3H</xref>) and imbri­cated rounded scales. Pereonites 1–7 epimera with distinct groove along entire late­ral margin with one widening concentrating glandular pores ranging from 6 to 20, number of pores gradually decreasing towards posterior pereonites; widening located at anterior or in middle portion of epimera, in the first pereonite at anterior corner of epimeron (Fig. <xref ref-type="fig" rid="F2">2D</xref>). One line of large noduli laterales per side on pereonites 1–7, far from lateral margins, with high d/c ratio as in Fig. <xref ref-type="fig" rid="F3">3C</xref>. Cepha­lon (Fig. <xref ref-type="fig" rid="F3">3A</xref>) without supra-antennal line; frontal-line arches slightly forming rounded small median lobe; lateral lobes rounded or slightly quadrangular; eyes with 24–28 ommatidia. Pereonites 1–2 with posterior margins slightly sinuous (Fig. <xref ref-type="fig" rid="F2">2C</xref>); 3–6 straight, posterior corners slightly directed backwards; 7, regularly concave. Pleonites 3–5 with well-developed epimera; posterior corners bending backwards; pleonite 5 epimera not surpassing uropod protopods or telson apex (Fig. <xref ref-type="fig" rid="F3">3B</xref>). Telson (Fig. <xref ref-type="fig" rid="F3">3B</xref>) wider than long, triangular, with concave margins, sides of distal part of some specimens almost parallel; apex rounded. First antenna (Fig. <xref ref-type="fig" rid="F3">3F</xref>) tri-articulated; basal and distal article subequal in length; distal article with tuft of about 30 subapical aesthetascs. Second antenna (Fig. <xref ref-type="fig" rid="F3">3D, E</xref>) not reaching posterior margin of second pereonite when extended backwards; finely setose; flagellum bi-articulated, slightly shorter than fifth article of peduncle; second article about 1.5 times longer than first, bearing several rows of aesthetascs (Fig. <xref ref-type="fig" rid="F3">3E</xref>). Mandibles with dichotomized molar penicil; left mandible (Fig. <xref ref-type="fig" rid="F4">4B</xref>) with 2 + 9 penicils; right mandible (Fig. <xref ref-type="fig" rid="F4">4A</xref>) with 1 + 4 penicils. Maxillule external branch (Fig. <xref ref-type="fig" rid="F4">4C</xref>) with 4 + 6 teeth, four of them subapically cleft; internal branch (Fig. <xref ref-type="fig" rid="F4">4D</xref>) with two thick penicils and one short sharp posterior corner. Maxilla inner lobe quadrangular (Fig. <xref ref-type="fig" rid="F4">4E</xref>), wider than outer lobe, apex covered fine and thick setae; outer lobe (Fig. <xref ref-type="fig" rid="F4">4E</xref>) with three long incurved setae on margin between lobes; covered with thin setae. Maxilliped (Fig. <xref ref-type="fig" rid="F4">4F</xref>) palp with two strong setae on first article, distal article with one tuft of setae; endite quadrangular, with one strong seta and four triangular teeth, three on distal margin and one on lateral margin. Pereopods short and stout. Pleopod 1 and 2 exopods with monospiracular covered lungs with indented outer margin. Uropodal protopods (Fig. <xref ref-type="fig" rid="F3">3G</xref>) with ribbed outer margin and very oblique posterior margin, with its inner end almost reaching tip of telson (Fig. <xref ref-type="fig" rid="F3">3B</xref>); endopod and exopod (Fig. <xref ref-type="fig" rid="F3">3G</xref>) inserted at different level; exopods narrow, styliform, about 1.5 times longer than endopods; endopods surpassing telson apex (Fig. <xref ref-type="fig" rid="F3">3B</xref>).</p><fig id="F2" position="float" orientation="portrait"><object-id xmlns:xlink="http://www.w3.org/1999/xlink" content-type="doi" xlink:type="simple">10.3897/zookeys.1225.124521.figure2</object-id><object-id xmlns:xlink="http://www.w3.org/1999/xlink" content-type="arpha" xlink:type="simple">4CB0D2AD-C81F-5D10-9BDB-B5DA857DC413</object-id><label>Figure 2.</label><caption><p><italic><tp:taxon-name><tp:taxon-name-part taxon-name-part-type="genus" reg="Porcellio">Porcellio</tp:taxon-name-part><tp:taxon-name-part taxon-name-part-type="species" reg="aguerensis">aguerensis</tp:taxon-name-part></tp:taxon-name></italic> sp. nov. <bold>A</bold> paratype ♀, habitus, dorsal view <bold>B</bold> holotype ♂, habitus, lateral view <bold>C</bold> paratype ♂, details of the first pereonites <bold>D</bold> details of configuration of the glandular field of the first pereonite. Scale bars: 2 mm (<bold>A, B, C</bold>).</p></caption><graphic xmlns:xlink="http://www.w3.org/1999/xlink" xlink:href="zookeys-1225-049_article-124521__-g002.jpg" position="float" orientation="portrait" xlink:type="simple" id="oo_1242770.jpg"><uri content-type="original_file" xlink:type="simple">https://binary.pensoft.net/fig/1242770</uri></graphic></fig><fig id="F3" position="float" orientation="portrait"><object-id xmlns:xlink="http://www.w3.org/1999/xlink" content-type="doi" xlink:type="simple">10.3897/zookeys.1225.124521.figure3</object-id><object-id xmlns:xlink="http://www.w3.org/1999/xlink" content-type="arpha" xlink:type="simple">100ABCD1-FF0A-573D-80A9-5D37D9F1FC5D</object-id><label>Figure 3.</label><caption><p><italic><tp:taxon-name><tp:taxon-name-part taxon-name-part-type="genus" reg="Porcellio">Porcellio</tp:taxon-name-part><tp:taxon-name-part taxon-name-part-type="species" reg="aguerensis">aguerensis</tp:taxon-name-part></tp:taxon-name></italic> sp. nov. <bold>A</bold> paratype ♀, cephalon, dorsal and frontal view <bold>B</bold> paratype ♀, details of pleon, telson and uropods <bold>C</bold> paratype ♀, noduli laterales d/c coordinates and comparison with <italic><tp:taxon-name><tp:taxon-name-part taxon-name-part-type="genus" reg="Porcellio">Porcellio</tp:taxon-name-part><tp:taxon-name-part taxon-name-part-type="species" reg="centralis">centralis</tp:taxon-name-part></tp:taxon-name></italic> Vandel, 1954 <bold>D</bold> paratype ♂, second antenna <bold>E</bold> paratype ♂, details of the distal article of antennal flagellum <bold>F</bold> paratype ♂, first antenna <bold>G</bold> paratype ♀, uropod <bold>H</bold> paratype ♀, dorsal cuticular scales and scale-setae. Scale bars: 1 mm (<bold>A, B, D, G</bold>); 0.5 mm (<bold>E</bold>); 0.2 mm (<bold>F</bold>); 0.02 mm (<bold>H</bold>).</p></caption><graphic xmlns:xlink="http://www.w3.org/1999/xlink" xlink:href="zookeys-1225-049_article-124521__-g003.jpg" position="float" orientation="portrait" xlink:type="simple" id="oo_1242771.jpg"><uri content-type="original_file" xlink:type="simple">https://binary.pensoft.net/fig/1242771</uri></graphic></fig><fig id="F4" position="float" orientation="portrait"><object-id xmlns:xlink="http://www.w3.org/1999/xlink" content-type="doi" xlink:type="simple">10.3897/zookeys.1225.124521.figure4</object-id><object-id xmlns:xlink="http://www.w3.org/1999/xlink" content-type="arpha" xlink:type="simple">255B0B0B-BD77-56D4-8FF8-83FDD77201CD</object-id><label>Figure 4.</label><caption><p><italic><tp:taxon-name><tp:taxon-name-part taxon-name-part-type="genus" reg="Porcellio">Porcellio</tp:taxon-name-part><tp:taxon-name-part taxon-name-part-type="species" reg="aguerensis">aguerensis</tp:taxon-name-part></tp:taxon-name></italic> sp. nov., paratype ♂ <bold>A</bold> right mandible <bold>B</bold> left mandible <bold>C</bold> maxillule, external branch <bold>D</bold> maxillule, internal branch <bold>E</bold> maxilla <bold>F</bold> maxilliped. Scale bars: 0.2 mm (<bold>A, B, C, D, F</bold>); 0.1 mm (<bold>E</bold>).</p></caption><graphic xmlns:xlink="http://www.w3.org/1999/xlink" xlink:href="zookeys-1225-049_article-124521__-g004.jpg" position="float" orientation="portrait" xlink:type="simple" id="oo_1242772.jpg"><uri content-type="original_file" xlink:type="simple">https://binary.pensoft.net/fig/1242772</uri></graphic></fig><p><bold>Male</bold>: Pereopod 1 (Fig. <xref ref-type="fig" rid="F5">5A</xref>) merus and carpus with strong setae on sternal margin, more numerous than in female. Pereopod 2–3, also with these modifications, but less noticeable. Pereopod 7 (Fig. <xref ref-type="fig" rid="F5">5B</xref>) ischium with slightly concave ventral margin and slight distal depression on its rostral face covered with numerous setae. Pleopod 1 exopod (Fig. <xref ref-type="fig" rid="F5">5C, E</xref>) with short posterior lobe ending in rounded apex or with small protruding tip (Fig. <xref ref-type="fig" rid="F5">5E</xref>), inner margin with strong setae; endopod (Fig. <xref ref-type="fig" rid="F5">5C</xref>) about twice as long as exopod, with straight or slightly curved distal margin, apex with row of spines (Fig. <xref ref-type="fig" rid="F5">5D</xref>). Pleopod 2 (Fig. <xref ref-type="fig" rid="F5">5F</xref>) exopod triangular, with straight inner margin; distal part of outer margin with some setae; endopod styliform, about 1.3 times longer than exopod. Pleopods 3–5 exopods (Fig. <xref ref-type="fig" rid="F5">5G–I</xref>) triangular.</p><fig id="F5" position="float" orientation="portrait"><object-id xmlns:xlink="http://www.w3.org/1999/xlink" content-type="doi" xlink:type="simple">10.3897/zookeys.1225.124521.figure5</object-id><object-id xmlns:xlink="http://www.w3.org/1999/xlink" content-type="arpha" xlink:type="simple">B041BB76-C117-50A9-8063-2836F0C0FE73</object-id><label>Figure 5.</label><caption><p><italic><tp:taxon-name><tp:taxon-name-part taxon-name-part-type="genus" reg="Porcellio">Porcellio</tp:taxon-name-part><tp:taxon-name-part taxon-name-part-type="species" reg="aguerensis">aguerensis</tp:taxon-name-part></tp:taxon-name></italic> sp. nov., paratype ♂ <bold>A</bold> first male pereopod <bold>B</bold> seventh male pereopod <bold>C</bold> first male pleopod, ventral view <bold>D</bold> distal portion of the first male pleopod endopod, ventral view <bold>E</bold> variation of the first male pleopod, frontal view <bold>F</bold> second male pleopod, frontal view <bold>G</bold> third male pleopod, frontal view <bold>H</bold> fourth male pleopod, frontal view <bold>I</bold> fifth male pleopod, frontal view. Scale bars: 1 mm (<bold>A, B, C, F, G, H, I</bold>); 0.5 mm (<bold>E</bold>); 0.1 mm (<bold>D</bold>).</p></caption><graphic xmlns:xlink="http://www.w3.org/1999/xlink" xlink:href="zookeys-1225-049_article-124521__-g005.jpg" position="float" orientation="portrait" xlink:type="simple" id="oo_1242773.jpg"><uri content-type="original_file" xlink:type="simple">https://binary.pensoft.net/fig/1242773</uri></graphic></fig></tp:treatment-sec><tp:treatment-sec sec-type="etymology" id="SECID0ESKAE"><title>Etymology.</title><p>The species name is derived from “Aguere”, the aboriginal term of the geographic area where currently the municipality of La Laguna is situa­ted and where the species was found.</p></tp:treatment-sec><tp:treatment-sec sec-type="ecology" id="SECID0EXKAE"><title>Ecology.</title><p>Epigean species. <italic><tp:taxon-name><tp:taxon-name-part taxon-name-part-type="genus" reg="Porcellio">Porcellio</tp:taxon-name-part><tp:taxon-name-part taxon-name-part-type="species" reg="aguerensis">aguerensis</tp:taxon-name-part></tp:taxon-name></italic> Orihuela-Rivero, sp. nov. has only been recorded so far from the higher altitude laurel-forest areas of the western sector of Anaga, appearing only occasionally in pitfall traps. This species is associated with <italic><tp:taxon-name><tp:taxon-name-part taxon-name-part-type="genus" reg="Erica">Erica</tp:taxon-name-part><tp:taxon-name-part taxon-name-part-type="species" reg="platycodon">platycodon</tp:taxon-name-part></tp:taxon-name></italic> communities, although some traps were also positioned in more humid laurel forest characterized by the presence of <italic><tp:taxon-name><tp:taxon-name-part taxon-name-part-type="genus" reg="Laurus">Laurus</tp:taxon-name-part><tp:taxon-name-part taxon-name-part-type="species" reg="novocanariensis">novocanariensis</tp:taxon-name-part></tp:taxon-name></italic>. Several co-occurring Canary Island endemics were also sampled: very abundantly <italic><tp:taxon-name><tp:taxon-name-part taxon-name-part-type="genus" reg="Porcellio">Porcellio</tp:taxon-name-part><tp:taxon-name-part taxon-name-part-type="species" reg="anagae">anagae</tp:taxon-name-part></tp:taxon-name></italic> Hoese, 1985 (family <tp:taxon-name><tp:taxon-name-part taxon-name-part-type="subgenus" reg="Porcellio">Porcellio</tp:taxon-name-part></tp:taxon-name>­nidae), and more rarely <italic><tp:taxon-name><tp:taxon-name-part taxon-name-part-type="genus" reg="Ctenorillo">Ctenorillo</tp:taxon-name-part><tp:taxon-name-part taxon-name-part-type="species" reg="ausseli">ausseli</tp:taxon-name-part></tp:taxon-name></italic> (Dollfus, 1893) (family <tp:taxon-name><tp:taxon-name-part taxon-name-part-type="family">Armadillidae</tp:taxon-name-part></tp:taxon-name>). <italic><tp:taxon-name><tp:taxon-name-part taxon-name-part-type="genus" reg="Armadillidium">Armadillidium</tp:taxon-name-part><tp:taxon-name-part taxon-name-part-type="species" reg="vulgare">vulgare</tp:taxon-name-part></tp:taxon-name></italic> (Latreille, 1804), an invasive Mediterranean species of the family <tp:taxon-name><tp:taxon-name-part taxon-name-part-type="family">Armadillidiidae</tp:taxon-name-part></tp:taxon-name> (<xref ref-type="bibr" rid="B2">Arndt and Mattern 2005</xref>) was also commonly sampled together with <italic><tp:taxon-name><tp:taxon-name-part taxon-name-part-type="genus" reg="Porcellio">P.</tp:taxon-name-part><tp:taxon-name-part taxon-name-part-type="species" reg="aguerensis">aguerensis</tp:taxon-name-part></tp:taxon-name></italic> Orihuela-Rivero, sp. nov.</p></tp:treatment-sec><ref-list><ref id="B2"><mixed-citation xmlns:xlink="http://www.w3.org/1999/xlink" xlink:type="simple"><person-group><name name-style="western"><surname>Arndt</surname><given-names>E</given-names></name><name name-style="western"><surname>Mattern</surname><given-names>D</given-names></name></person-group> (<year>2005</year>) Ecological data of isopods (<tp:taxon-name><tp:taxon-name-part taxon-name-part-type="subphylum">Crustacea</tp:taxon-name-part></tp:taxon-name>: <tp:taxon-name><tp:taxon-name-part taxon-name-part-type="suborder">Oniscidea</tp:taxon-name-part></tp:taxon-name>) in laurel forests from the Western Canary Islands. Vieraea 33(Vieraea 33): 41–50. <ext-link xlink:href="10.31939/vieraea.2005.33.05" ext-link-type="doi" xlink:type="simple">https://doi.org/10.31939/vieraea.2005.33.05</ext-link></mixed-citation></ref></ref-list></tp:taxon-treatment>
